# Supplementary material for: The Potential of Metarhizium anisopliae Blastospores to Control Aedes aegypti Larvae in the Field
Source: J Fungi (Basel). 2023 Jul 18;9(7):759. doi: 10.3390/jof9070759 (PMC10381131; doi:10.3390/jof9070759)
Supplement: Supplementary file 1 [file jof-09-00759-s001.zip]

Archive with 1 entries (1 files):
- jof-2461400-supplementary.pdf
